# Supplementary material for: Temporal and Geographical Variation of Intestinal Ulcers in Grey Seals (Halichoerus grypus) and Environmental Contaminants in Baltic Biota during Four Decades
Source: Animals (Basel). 2021 Oct 15;11(10):2968. doi: 10.3390/ani11102968 (PMC8532654; doi:10.3390/ani11102968)
Supplement: Supplementary file 1 [file animals-11-02968-s001.zip]

Archive with 1 entries (1 files):
- animals-1383208-supplementary.pdf
